# Supplementary material for: Sprague Dawley Rats Show More Severe Bone Loss, Osteophytosis and Inflammation Compared to Wistar Han Rats in a High-Fat, High-Sucrose Diet Model of Joint Damage
Source: Int J Mol Sci. 2022 Mar 28;23(7):3725. doi: 10.3390/ijms23073725 (PMC8999132; doi:10.3390/ijms23073725)
Supplement: Supplementary file 1 [file ijms-23-03725-s001.zip]

Archive with 1 entries (1 files):
- ijms-1641054-supplementary.pdf
